# Supplementary material for: Loss of a Fragile Chromosome Region leads to the Screwy Phenotype in Paramecium tetraurelia
Source: Genes (Basel). 2019 Jul 6;10(7):513. doi: 10.3390/genes10070513 (PMC6679132; doi:10.3390/genes10070513)
Supplement: Supplementary file 1 [file genes-10-00513-s001.zip]

Archive with 3 entries (3 files):
- Suppl Video 1 wild type.avi
- Suppl Video 2 Spinning Top.avi
- Suppl figures and tables.pdf
